# Supplementary material for: Integrated multi-omics analysis of oligodendroglial tumours identifies three subgroups of 1p/19q co-deleted gliomas
Source: Nat Commun. 2016 Apr 19;7:11263. doi: 10.1038/ncomms11263 (PMC4838899; doi:10.1038/ncomms11263)
Supplement: Supplementary Data 1 — Top most up-regulated probe sets in each subtype. We performed moderate t-tests to analyse differential expression of probe sets in each subtype compared to the others and selected the top 100 probe sets with the highest fold-change among all significantly deregulated probe sets (p-value < 0.05) for each class. [file ncomms11263-s2.xlsx]

## Sheet: Sheet1
Supplementary Data 1: top most up-regulated probe sets in each subtype. We performed moderate t-tests to analyse differential expression of probe sets in each subtype compared to the others and selected the top 100 probe sets with the highest fold-change among all significantly deregulated probe sets (p-value < 0.05) for each class.
Over.expressed.in.subtype	Gene.Symbol	Chromosomal.Location	Probeset_id	P-values	adj.P.Val	log2 fold-change
O1	LOC100506128	---	242977_at	1.17908e-07	2.78471e-06	2.61975
O1	LOC286178	chr8q12.1	1556573_s_at	8.96038e-06	0.000101768	2.53939
O1	COL3A1	chr2q31	215076_s_at	3.436e-10	2.22587e-08	2.51588
O1	LINC00689	chr7q36.3	237471_at	1.21684e-06	1.91234e-05	2.2566
O1	MGP	chr12p12.3	202291_s_at	1.02798e-08	3.642e-07	2.10513
O1	COL1A1	chr17q21.33	1556499_s_at	1.73039e-05	0.000175686	2.07844
O1	COL1A2	chr7q22.1	202404_s_at	4.59363e-08	1.26118e-06	1.93745
O1	ANGPT2	chr8p23.1	205572_at	1.93003e-09	9.14423e-08	1.84744
O1	COL4A1	chr13q34	211980_at	1.86591e-08	5.99406e-07	1.82428
O1	COL4A3	chr2q36-q37	222073_at	1.73059e-06	2.5789e-05	1.77233
O1	LAMB1	chr7q22	201505_at	1.32674e-10	1.02168e-08	1.71226
O1	ATOH8	chr2p11.2	1558706_a_at	8.57512e-11	7.08843e-09	1.67353
O1	OTTHUMG00000164860 /// RP11-642D21.1	---	242699_at	5.39314e-07	9.78659e-06	1.66864
O1	ZFPM2	chr8q23	219778_at	1.23949e-05	0.000133115	1.65858
O1	LOC285758	chr6q21	1557359_at	4.28923e-12	6.1391e-10	1.6461
O1	CCND1	chr11q13	208712_at	3.0108e-11	2.96604e-09	1.60769
O1	GPR17	chr2q21	215225_s_at	4.99013e-06	6.26775e-05	1.59111
O1	COL4A4	chr2q35-q37	229779_at	1.1249e-07	2.67873e-06	1.51927
O1	240067_at	---	240067_at	6.98806e-09	2.69444e-07	1.49801
O1	FGF12	chr3q28	207501_s_at	1.18254e-10	9.30294e-09	1.47169
O1	CD93	chr20p11.21	202878_s_at	2.36104e-08	7.2077e-07	1.4687
O1	RALYL	chr8q21.2	213967_at	1.41284e-06	2.16986e-05	1.4602
O1	CTHRC1	chr8q22.3	225681_at	9.16566e-09	3.32978e-07	1.44898
O1	241726_at	---	241726_at	5.99802e-07	1.06406e-05	1.44387
O1	232668_at	---	232668_at	6.16715e-07	1.08876e-05	1.43799
O1	MYO16	chr13q33.3	1557720_s_at	1.48332e-10	1.11863e-08	1.43163
O1	AZGP1	chr7q22.1	209309_at	0.000124478	0.000899669	1.42685
O1	SUSD5	chr3p22.3	214954_at	5.38349e-07	9.78198e-06	1.40594
O1	PBK	chr8p21.2	219148_at	5.02369e-05	0.000427767	1.39578
O1	IGFBP3	chr7p13-p12	210095_s_at	0.000106496	0.000790102	1.3921
O1	COL4A2	chr13q34	211964_at	2.63574e-06	3.68189e-05	1.37639
O1	SCN3A	chr2q24	210432_s_at	4.77018e-10	2.88506e-08	1.35068
O1	SLC17A8	chr12q23.1	1553415_at	0.000440337	0.00257905	1.34719
O1	L1CAM	chrXq28	204584_at	4.97637e-06	6.25478e-05	1.34437
O1	OTTHUMG00000173252 /// RP11-102F4.3	---	230650_at	2.50128e-12	3.76742e-10	1.30977
O1	PLN	chr6q22.1	204939_s_at	0.00919208	0.0309545	1.30135
O1	235456_at	---	235456_at	6.33636e-08	1.6592e-06	1.30093
O1	CA10	chr17q21.33	220889_s_at	3.80246e-05	0.000339872	1.29856
O1	ATRNL1	chr10q26	213745_at	6.48069e-07	1.1335e-05	1.29674
O1	1562794_at	---	1562794_at	2.26207e-11	2.33798e-09	1.29522
O1	RRM2	chr2p25-p24	201890_at	7.51043e-05	0.000593571	1.28156
O1	TOP2A	chr17q21-q22	201291_s_at	0.000112259	0.000826458	1.2813
O1	TMEM163	chr2q21.3	223503_at	5.53604e-06	6.82795e-05	1.26201
O1	AC114730.3 /// OTTHUMG00000151448	---	1559617_at	3.18428e-05	0.000292852	1.26025
O1	BEST3	chr12q14.2-q15	224520_s_at	2.12303e-05	0.00020806	1.2311
O1	POSTN	chr13q13.3	210809_s_at	0.000159091	0.00110072	1.22365
O1	MEGF11	chr15q22.31	1552439_s_at	6.28005e-07	1.10425e-05	1.21975
O1	SLC1A6	chr19p13.12	1554592_a_at	7.42903e-09	2.82071e-07	1.21859
O1	FGF14	chr13q34	221310_at	4.19114e-10	2.60991e-08	1.21677
O1	TIMP1	chrXp11.3-p11.23	201666_at	4.19435e-05	0.000369226	1.2105
O1	CUX2	chr12q24.12	213920_at	5.63629e-07	1.01203e-05	1.2072
O1	231214_at	---	231214_at	5.23071e-08	1.40812e-06	1.20656
O1	PTCH1	chr9q22.3	209815_at	1.02463e-08	3.63631e-07	1.19652
O1	SNAI2	chr8q11	213139_at	6.95035e-06	8.22712e-05	1.18812
O1	CDK1	chr10q21.1	210559_s_at	3.61834e-06	4.81228e-05	1.18325
O1	UNC80	chr2q35	230220_at	9.40373e-14	2.50804e-11	1.18041
O1	ETS1	chr11q23.3	224833_at	5.8205e-12	7.87712e-10	1.17783
O1	FERMT1	chr20p12.3	60474_at	2.34929e-08	7.17984e-07	1.17519
O1	IFITM10	chr11p15.5	227863_at	6.44498e-11	5.51454e-09	1.16784
O1	GRIA4	chr11q22	208464_at	7.80378e-09	2.92209e-07	1.16778
O1	LXN	chr3q25.32	218729_at	7.77429e-08	1.96696e-06	1.16149
O1	GSE1	chr16q24.1	212057_at	3.16078e-14	1.02258e-11	1.15807
O1	LBH	chr2p23.1	221011_s_at	2.01968e-08	6.37713e-07	1.14617
O1	NID2	chr14q22.1	204114_at	3.3531e-07	6.62083e-06	1.13196
O1	SIM2	chr21q22.13	206558_at	1.13051e-07	2.68975e-06	1.12369
O1	DIO2	chr14q24.2-q24.3	231240_at	0.00216753	0.00958741	1.11797
O1	CABP7	chr22q12.2	243173_at	0.000117006	0.000854454	1.11503
O1	ISM1	chr20p12.1	235182_at	2.80341e-06	3.87846e-05	1.10981
O1	BGN	chrXq28	213905_x_at	4.41103e-07	8.33865e-06	1.10619
O1	214078_at	---	214078_at	6.81058e-09	2.63344e-07	1.10385
O1	ZNF488	chr10q11.22	229901_at	5.59001e-07	1.00679e-05	1.10177
O1	1562300_at	---	1562300_at	3.0806e-10	2.03913e-08	1.09964
O1	DGKB	chr7p21.2	216307_at	4.39844e-05	0.000383671	1.09614
O1	217130_at	---	217130_at	0.000607062	0.00335976	1.09606
O1	1554281_at	---	1554281_at	4.99521e-07	9.21435e-06	1.09496
O1	229201_at	---	229201_at	6.70845e-11	5.69541e-09	1.0842
O1	LUM	chr12q21.3-q22	201744_s_at	0.000308423	0.00191713	1.08259
O1	SAPCD2	chr9q34.3	225777_at	2.85625e-10	1.92201e-08	1.08069
O1	228202_at	---	228202_at	0.0287735	0.0766663	1.07773
O1	RAB3C	chr5q13	244170_at	1.62885e-06	2.44999e-05	1.07753
O1	TMEM45A	chr3q12.2	219410_at	2.40963e-08	7.33147e-07	1.0739
O1	C2orf80	chr2q34	241998_at	3.82661e-05	0.000341751	1.0691
O1	DTL	chr1q32	218585_s_at	0.00011473	0.000841204	1.06456
O1	ASPM	chr1q31	219918_s_at	6.63523e-06	7.9194e-05	1.0587
O1	CTGF	chr6q23.1	209101_at	0.000303831	0.00189461	1.05829
O1	ELTD1	chr1p33-p32	219134_at	5.71097e-06	6.99636e-05	1.05829
O1	DSCAM	chr21q22.2	240218_at	4.58304e-07	8.59025e-06	1.05661
O1	MYT1L	chr2p25.3	210016_at	0.000259764	0.0016658	1.05598
O1	ENPEP	chr4q25	204844_at	3.23986e-05	0.000297213	1.05385
O1	MYO1B	chr2q12-q34	212364_at	2.19274e-07	4.67036e-06	1.04787
O1	BIRC5	chr17q25	202095_s_at	1.59463e-06	2.40846e-05	1.04777
O1	TOX	chr8q12.1	204529_s_at	3.86498e-06	5.08831e-05	1.0458
O1	TM4SF18	chr3q25.1	230061_at	1.71121e-06	2.5521e-05	1.03728
O1	CDKN2C	chr1p32	204159_at	3.71195e-07	7.2276e-06	1.03525
O1	CCNB1	chr5q12	214710_s_at	1.96006e-08	6.23423e-07	1.03426
O1	1566772_at	---	1566772_at	0.000381625	0.00228858	1.03235
O1	VWF	chr12p13.3	202112_at	8.98065e-07	1.4803e-05	1.02756
O1	241435_at	---	241435_at	1.51765e-09	7.4286e-08	1.02576
O1	SCN2A	chr2q24.3	229057_at	7.24831e-07	1.2478e-05	1.02482
O1	TPX2	chr20q11.2	210052_s_at	1.45685e-06	2.22931e-05	1.02079
O2	NEFL	chr8p21	221805_at	4.0176e-11	1.04828e-07	3.47818
O2	VSNL1	chr2p24.3	203798_s_at	4.90536e-12	2.98e-08	3.1871
O2	GABRB2	chr5q34	242344_at	2.08468e-08	1.16306e-05	2.84811
O2	ETNPPL	chr4q25	221008_s_at	6.35654e-05	0.00606534	2.82303
O2	TAC1	chr7q21-q22	206552_s_at	1.09711e-06	0.000299923	2.71122
O2	AQP4	chr18q11.2-q12.1	210066_s_at	1.18716e-05	0.00177345	2.49732
O2	NEFM	chr8p21	205113_at	2.51085e-11	9.72206e-08	2.49397
O2	SYT1	chr12cen-q21	203999_at	2.46855e-08	1.34968e-05	2.45138
O2	SFRP2	chr4q31.3	223122_s_at	8.99129e-05	0.00760989	2.44908
O2	GDA	chr9q21.13	224209_s_at	7.02393e-12	3.49121e-08	2.29359
O2	PEG3	chr19q13.4	209242_at	0.000656492	0.0278246	2.28953
O2	CCK	chr3p22.1	205827_at	1.64974e-11	7.51662e-08	2.2567
O2	231489_x_at	---	231489_x_at	8.91116e-11	1.80451e-07	2.23185
O2	GABRA1	chr5q34	244118_at	1.7747e-09	1.70231e-06	2.21531
O2	SYNPR	chr3p14.2	230303_at	1.06293e-09	1.16232e-06	2.15323
O2	RGS4	chr1q23.3	204337_at	2.85018e-10	4.56126e-07	2.05587
O2	PPP4R4	chr14q32.2	233002_at	6.23795e-09	4.67205e-06	2.05254
O2	PCDH8	chr13q21.1	206935_at	1.22658e-06	0.000323379	2.04626
O2	SYN2	chr3p25	229039_at	3.19891e-11	1.02882e-07	1.99585
O2	SALL3	chr18q23	243672_at	6.16162e-05	0.00593359	1.96795
O2	SLC4A4	chr4q21	210738_s_at	4.52748e-05	0.00474214	1.93784
O2	SHISA6	chr17p12	229266_at	0.000544261	0.0248393	1.92911
O2	LIX1	chr5q15	230865_at	0.000444083	0.0219142	1.9272
O2	P2RY12	chr3q24-q25	235885_at	0.000696676	0.0291574	1.90423
O2	RASGRP1	chr15q14	205590_at	6.49122e-06	0.00113752	1.88574
O2	RGS20	chr8q11.23	210138_at	9.2845e-07	0.000270016	1.86598
O2	OTTHUMG00000176306 /// RP11-320H14.1	---	237250_at	7.8462e-08	3.66659e-05	1.85257
O2	FSTL5	chr4q32.3	232010_at	8.33318e-07	0.000246279	1.84691
O2	LGI1	chr10q24	206349_at	2.24017e-05	0.00285504	1.81913
O2	MGST1	chr12p12.3-p12.1	1565162_s_at	0.000328359	0.0180433	1.81734
O2	CXCL14	chr5q31	218002_s_at	7.15112e-06	0.00122184	1.79987
O2	SV2B	chr15q26.1	205551_at	3.74699e-11	1.04828e-07	1.79585
O2	NRGN	chr11q24	204081_at	5.07127e-10	6.93179e-07	1.77583
O2	GABRA2	chr4p12	207014_at	1.20594e-06	0.000321632	1.76798
O2	CPEB3	---	239765_at	1.48101e-09	1.52782e-06	1.75899
O2	VEPH1	chr3q24-q25	232122_s_at	6.90685e-06	0.00118752	1.73703
O2	MAL2	chr8q23	224650_at	1.26073e-16	6.89302e-12	1.72982
O2	SLC17A7	chr19q13	204230_s_at	1.57665e-12	1.23148e-08	1.72966
O2	CALN1	chr7q11	230698_at	0.000291344	0.016593	1.72728
O2	SLC1A4	chr2p15-p13	209610_s_at	1.32071e-07	5.64141e-05	1.72695
O2	LOC100505875	---	230781_at	0.00137447	0.0442418	1.71315
O2	EPHA4	chr2q36.1	227449_at	7.86721e-07	0.000238966	1.69714
O2	GABRA5	chr15q12	206456_at	1.14461e-08	7.03164e-06	1.68772
O2	SLC12A5	chr20q13.12	210040_at	3.07907e-08	1.63445e-05	1.67855
O2	LOC100505702	---	229635_at	0.000952608	0.0354071	1.66104
O2	PRSS35	chr6q14.2	235874_at	1.98994e-07	7.88405e-05	1.63871
O2	GJB6	chr13q12	231771_at	8.53326e-09	5.76056e-06	1.63446
O2	FZD7	chr2q33	203706_s_at	7.66217e-05	0.00685645	1.62618
O2	NEFH	chr22q12.2	33767_at	1.63459e-07	6.6695e-05	1.62592
O2	LRRC16A	chr6p22.2	230793_at	2.71825e-05	0.00330267	1.62576
O2	GPC5	chr13q32	207174_at	4.61818e-09	3.8846e-06	1.62351
O2	BEX5	chrXq22.1	229963_at	1.3841e-05	0.0019692	1.62075
O2	ZNF521	chr18q11.2	226677_at	0.00039733	0.020379	1.61043
O2	UNC13C	chr15q21.3	1556096_s_at	8.82217e-09	5.88234e-06	1.59809
O2	PACSIN1	chr6p21.3	227053_at	4.21803e-11	1.04828e-07	1.59287
O2	1556329_a_at	---	1556329_a_at	0.000181492	0.0122963	1.5833
O2	EDNRB	chr13q22	204273_at	3.25207e-05	0.00372761	1.57957
O2	AK5	chr1p31	219308_s_at	2.08781e-05	0.00268717	1.57744
O2	EGR3	chr8p23-p21	206115_at	0.000480135	0.0230417	1.5753
O2	RBFOX1	chr16p13.3	221217_s_at	5.69352e-10	7.13061e-07	1.57501
O2	ENC1	chr5q13	201340_s_at	7.04248e-09	5.13397e-06	1.56828
O2	ELOVL2	chr6p24.2	213712_at	9.36437e-06	0.00148071	1.56245
O2	UG0898H09	chr8q12.3	1558387_at	0.000159292	0.0114446	1.56166
O2	AGT	chr1q42.2	202834_at	0.000187437	0.012513	1.54922
O2	SLCO1C1	chr12p12.2	220460_at	6.60739e-05	0.00621788	1.54695
O2	GABRA4	chr4p12	233437_at	6.73209e-06	0.00116974	1.54668
O2	BMPR1B	chr4q22-q24	229975_at	0.000322809	0.0178625	1.52647
O2	KCNJ16	chr17q24.3	219564_at	0.00115003	0.0397206	1.52448
O2	MLC1	chr22q13.33	213395_at	0.000223727	0.0140925	1.52122
O2	236373_at	---	236373_at	6.97466e-05	0.00643068	1.52092
O2	FAM153A /// FAM153B /// FAM153C /// LOC100507387	chr5q35.2 /// chr5q35.3	214945_at	7.00095e-11	1.47222e-07	1.51896
O2	SERPINI1	chr3q26.1	205352_at	0.000239004	0.014568	1.51214
O2	FGFR3	chr4p16.3	204379_s_at	0.00448638	0.0898568	1.50422
O2	MEG3	chr14q32	235077_at	1.54839e-05	0.00214325	1.49687
O2	HTR2A	chr13q14-q21	244130_at	4.79623e-13	5.24468e-09	1.49591
O2	RASL10A	chr22q12.2	206850_at	1.08088e-05	0.00165075	1.4733
O2	GPR98	chr5q13	223582_at	0.00012596	0.00974401	1.46762
O2	FAM19A1	chr3p14.1	230923_at	4.11127e-06	0.000823384	1.45657
O2	HPCAL4	chr1p34.2	219671_at	2.56482e-05	0.00319434	1.44834
O2	CH25H	chr10q23	206932_at	0.00107798	0.0380012	1.44471
O2	SLC39A12	chr10p12.33	1553126_a_at	4.51923e-05	0.00474214	1.44133
O2	SLC15A2	chr3q13.33	205316_at	0.000219153	0.0139166	1.43477
O2	ACSBG1	chr15q23-q24	206465_at	0.000718316	0.0296184	1.41741
O2	KAL1	chrXp22.32	205206_at	7.37549e-05	0.00663249	1.41661
O2	CXCL2	chr4q21	209774_x_at	0.000349741	0.018784	1.40957
O2	ME1	chr6q12	204058_at	0.000144539	0.0106505	1.40769
O2	GNG3	chr11p11	222005_s_at	4.72112e-11	1.12229e-07	1.40757
O2	PAPLN	chr14q24.2	226435_at	0.00323585	0.0743594	1.40291
O2	NPTX2	chr7q21.3-q22.1	213479_at	0.000145198	0.0106703	1.39641
O2	LRRC3B	chr3p24	229085_at	9.3526e-05	0.00783934	1.39599
O2	MAP7D2	chrXp22.12	228262_at	3.53845e-10	5.22877e-07	1.38861
O2	SLC1A2	chr11p13-p12	1558009_at	4.76826e-06	0.000911555	1.38571
O2	EMX2	chr10q26.1	221950_at	0.000196806	0.0129799	1.38322
O2	MASP1	chr3q27-q28	232224_at	4.66562e-05	0.0048313	1.37941
O2	PDE1A	chr2q32.1	231213_at	3.22327e-05	0.00372761	1.37729
O2	IL33	chr9p24.1	209821_at	0.00047065	0.0227321	1.37617
O2	CHL1	chr3p26.1	204591_at	0.00173437	0.0517908	1.3724
O2	SELL	chr1q23-q25	204563_at	0.0241871	0.212297	1.36985
O2	MEGF10	chr5q33	232523_at	0.00560506	0.101892	1.36655
O2	STMN2	chr8q21.13	203001_s_at	0.0448377	0.281781	1.35988
O3	MBP	chr18q23	209072_at	4.58153e-08	1.28988e-06	4.37087
O3	ERMN	chr2q24.1	231911_at	3.70582e-11	3.12196e-09	4.2526
O3	MOBP	chr3p22.1	207659_s_at	2.48619e-12	3.25977e-10	3.95347
O3	TMEM144	chr4q32.1	228624_at	4.1208e-13	7.66342e-11	3.85696
O3	1565809_x_at	---	1565809_x_at	1.20545e-14	5.14906e-12	3.63751
O3	MOG	chr6p22.1	205989_s_at	8.09394e-11	6.12931e-09	3.50524
O3	ST18	chr8q11.23	206135_at	2.72987e-14	9.56767e-12	3.47477
O3	GPR37 /// SEL1L2	chr20p12.1 /// chr7q31	209631_s_at	1.01926e-12	1.5698e-10	3.4594
O3	ENPP2	chr8q24.1	209392_at	3.0667e-11	2.65304e-09	3.2297
O3	HSPA2	chr14q24.1	211538_s_at	2.59446e-13	5.21515e-11	3.21196
O3	1562608_at	---	1562608_at	5.23858e-16	5.40414e-13	3.20002
O3	ETNPPL	chr4q25	221008_s_at	2.15951e-06	3.24728e-05	3.14031
O3	CNDP1	chr18q22.3	223699_at	8.16349e-10	4.47233e-08	3.12517
O3	LPAR1	chr9q31.3	204036_at	3.77804e-12	4.62566e-10	3.10077
O3	SLC14A1	chr18q11-q12	205856_at	3.06038e-10	1.91888e-08	3.07348
O3	COL4A5	chrXq22	213110_s_at	7.1341e-15	3.71483e-12	2.9793
O3	CARNS1	chr11q13.2	228984_at	1.52465e-14	6.04059e-12	2.92119
O3	PPP1R14A	chr19q13.1	227006_at	6.21818e-13	1.06561e-10	2.90598
O3	CLDN11	chr3q26.2-q26.3	228335_at	3.52619e-09	1.5289e-07	2.89162
O3	LOC100505702	---	229635_at	3.76696e-11	3.15061e-09	2.8886
O3	GPR37	chr7q31	214586_at	1.78465e-15	1.26667e-12	2.88721
O3	C12orf39	chr12p12.1	229778_at	3.74585e-12	4.61271e-10	2.88712
O3	NKAIN2	chr6q21	242002_at	7.91584e-13	1.29194e-10	2.8696
O3	MAL	chr2q11.1	204777_s_at	2.98892e-14	1.02137e-11	2.86053
O3	FOLH1 /// FOLH1B	chr11p11.2 /// chr11q14.3	215363_x_at	1.73187e-14	6.7156e-12	2.85178
O3	DOCK5	chr8p21.2	230263_s_at	1.77128e-13	3.90503e-11	2.84079
O3	CNTN2	chr1q32.1	230045_at	2.35536e-11	2.12858e-09	2.84022
O3	ANLN	chr7p15-p14	222608_s_at	2.13191e-11	1.95247e-09	2.79491
O3	MEGF10	chr5q33	232523_at	1.54154e-10	1.06959e-08	2.73817
O3	FGF1	chr5q31	1552721_a_at	1.90896e-12	2.6028e-10	2.7255
O3	SYNPO2	chr4q26	227662_at	8.66952e-12	9.25793e-10	2.72344
O3	FGFR2	chr10q26	203638_s_at	6.3592e-11	4.94579e-09	2.71149
O3	SELL	chr1q23-q25	204563_at	1.60939e-06	2.53803e-05	2.64272
O3	MAG	chr19q13.1	216617_s_at	1.29155e-13	3.00492e-11	2.63859
O3	SFRP2	chr4q31.3	223122_s_at	1.03092e-05	0.000122003	2.60792
O3	LOC100505875	---	230781_at	8.71e-08	2.21189e-06	2.59535
O3	KLK6	chr19q13.3	204733_at	3.19282e-14	1.07097e-11	2.58816
O3	P2RY12	chr3q24-q25	235885_at	7.28998e-07	1.31112e-05	2.56041
O3	LIX1	chr5q15	230865_at	4.33773e-07	8.55576e-06	2.55113
O3	LOC100506725	---	229781_at	9.46771e-13	1.49178e-10	2.54989
O3	SPOCK3	chr4q32.3	235342_at	2.66837e-09	1.21274e-07	2.53697
O3	F5	chr1q23	231029_at	2.22327e-05	0.000230527	2.52309
O3	ASPA	chr17p13.3	206030_at	2.42614e-14	8.66988e-12	2.52019
O3	CX3CR1	chr3p21.3	205898_at	2.8229e-08	8.67578e-07	2.5103
O3	ABCA8	chr17q24	204719_at	5.41088e-13	9.48204e-11	2.50995
O3	SYNJ2	chr6q25.3	212828_at	1.84186e-11	1.72438e-09	2.50515
O3	GLDN	chr15q21.2	230360_at	4.85256e-17	1.06125e-13	2.50279
O3	CAPN3	chr15q15.1	214475_x_at	1.01084e-12	1.56565e-10	2.48268
O3	MAP7	chr6q23.3	202890_at	1.24226e-11	1.23492e-09	2.44726
O3	CNTNAP4	chr16q23.1	232388_at	8.44685e-13	1.36234e-10	2.4436
O3	LDB3	chr10q22.3-q23.2	213371_at	9.71644e-16	8.04918e-13	2.4397
O3	SPP1	chr4q22.1	209875_s_at	3.66557e-08	1.07461e-06	2.42914
O3	SCIN	chr7p21.3	1552365_at	1.52909e-15	1.12977e-12	2.42792
O3	AQP1	chr7p14	209047_at	4.39549e-08	1.24584e-06	2.41961
O3	FAM107A /// LOC101059937	chr3p21.1	207547_s_at	9.07652e-09	3.36732e-07	2.40507
O3	PADI2	chr1p36.13	209791_at	4.86649e-16	5.11683e-13	2.39932
O3	HHATL	chr3p22.1	223572_at	9.82137e-12	1.02412e-09	2.38944
O3	TF	chr3q22.1	203400_s_at	4.37998e-11	3.55305e-09	2.38587
O3	BHLHE41	chr12p12.1	221530_s_at	4.32705e-12	5.17683e-10	2.33166
O3	ZNF536	---	242715_at	1.79887e-11	1.69282e-09	2.32884
O3	AQP4	chr18q11.2-q12.1	210066_s_at	2.16733e-05	0.000225683	2.32624
O3	EDIL3	chr5q14	225275_at	2.91686e-09	1.30081e-07	2.31219
O3	PRR18	chr6q27	238008_at	4.37363e-14	1.31389e-11	2.31132
O3	ARAP2	chr4p14	213618_at	1.05051e-08	3.78618e-07	2.27407
O3	FGFR3	chr4p16.3	204379_s_at	3.33646e-06	4.6907e-05	2.26095
O3	DAAM2	chr6p21.2	212793_at	4.3959e-09	1.83516e-07	2.25229
O3	36769	chr17q22	210657_s_at	1.29977e-14	5.34321e-12	2.24971
O3	TMEM235	chr17q25.3	1564040_a_at	4.01837e-14	1.24832e-11	2.24369
O3	NTSR2	chr2p25.1	206899_at	6.83937e-12	7.66276e-10	2.23882
O3	CBR1	chr21q22.13	209213_at	7.78444e-11	5.91953e-09	2.23301
O3	TRIM59	chr3q25.33	227801_at	2.14326e-14	8.02621e-12	2.22501
O3	HHIP	chr4q28-q32	230135_at	6.16387e-12	7.03569e-10	2.20588
O3	LPCAT2	chr16q12.2	227889_at	3.36819e-20	7.77035e-16	2.2042
O3	LACC1	chr13q14.11	228937_at	1.21867e-13	2.87202e-11	2.19234
O3	C21orf91	chr21q21.1	226109_at	3.61919e-12	4.49725e-10	2.17359
O3	AGT	chr1q42.2	202834_at	6.8456e-09	2.65073e-07	2.17022
O3	PDE1C	chr7p14.3	239218_at	3.25134e-11	2.79508e-09	2.16984
O3	MGST1	chr12p12.3-p12.1	1565162_s_at	4.64523e-06	6.21393e-05	2.16507
O3	ENPP6	chr4q35.1	229916_at	2.95489e-14	1.01609e-11	2.15743
O3	PLA2G16	chr11q12.3	209581_at	8.21761e-14	2.07216e-11	2.1566
O3	SEMA4D	chr9q22.2	228891_at	5.40386e-14	1.55538e-11	2.15568
O3	TRIL	chr7p14.3	205150_s_at	2.3957e-08	7.5063e-07	2.1538
O3	SLC31A2	chr9q32	204204_at	2.95391e-15	1.87796e-12	2.15306
O3	PTGDS	chr9q34.2-q34.3	212187_x_at	2.8956e-10	1.83876e-08	2.14078
O3	MYRF	chr11q12-q13.1	204073_s_at	1.35848e-09	6.88341e-08	2.13496
O3	SLCO1A2	chr12p12	207308_at	1.06319e-10	7.75068e-09	2.12506
O3	CP	chr3q23-q25	227253_at	6.39367e-11	4.96534e-09	2.11613
O3	ANKRD18A	chr9p13.1	244297_at	3.20269e-13	6.23158e-11	2.108
O3	ZNF521	chr18q11.2	226677_at	5.19141e-07	9.93839e-06	2.10319
O3	LOC100507472 /// PCSK6	chr15q26.3	207414_s_at	4.16489e-09	1.75301e-07	2.10021
O3	EFHD1	chr2q37.1	209343_at	3.82296e-13	7.23963e-11	2.09962
O3	AMPD3	chr11p15	207992_s_at	2.63632e-16	3.35211e-13	2.09539
O3	EFEMP1	chr2p16	201843_s_at	1.32745e-07	3.15422e-06	2.08718
O3	ABI3BP	chr3q12	223395_at	2.84677e-08	8.73441e-07	2.07906
O3	PCSK6	chr15q26.3	242662_at	6.20872e-08	1.66321e-06	2.0705
O3	GJA1	chr6q22.31	201667_at	2.93973e-09	1.30781e-07	2.06566
O3	CSRP1	chr1q32	200621_at	9.258e-14	2.2801e-11	2.06316
O3	DBNDD2 /// SYS1 /// SYS1-DBNDD2	chr20q13.12	218094_s_at	3.9448e-15	2.34437e-12	2.05557
O3	SEC14L5	chr16p13.3	210169_at	5.60436e-12	6.45092e-10	2.05495
O3	CNP	chr17q21	1557943_at	9.49233e-16	8.04918e-13	2.05118
